# Supplementary material for: Native Trichoderma Induced the Defense-Related Enzymes and Genes in Rice against Xanthomonas oryzae pv. oryzae (Xoo)
Source: Plants (Basel). 2023 Apr 30;12(9):1864. doi: 10.3390/plants12091864 (PMC10180545; doi:10.3390/plants12091864)
Supplement: Supplementary file 1 [file plants-12-01864-s001.zip]

Archive with 1 entries (1 files):
- plants-2216305-supplementary.pdf
